# Supplementary material for: Adverse drug events associated with linezolid administration: a real-world pharmacovigilance study from 2004 to 2023 using the FAERS database
Source: Front Pharmacol. 2024 Feb 16;15:1338902. doi: 10.3389/fphar.2024.1338902 (PMC10904462; doi:10.3389/fphar.2024.1338902)
Supplement: Supplementary file 2 [file Table9.XLSX]

## Sheet: Sheet1
	SOC name	min	q1	median	q3	max
	Blood and lymphatic system disorders	0	4	11	22	458
	Investigations	0	2	7	17	977
	Nervous system disorders	0	1	4	21	2929
	Gastrointestinal disorders	0	1	5	15	1299
	General disorders and administration site conditions	0	0	3	13	2557
	Skin and subcutaneous tissue disorders	0	0	2	8	2557
	Metabolism and nutrition disorders	0	3	7	18	1299
	Psychiatric disorders	0	0	3	11	1299
	Injury, poisoning and procedural complications	0	0	0	10	851
	Hepatobiliary disorders	0	2	6	12	515
	Infections and infestations	0	2	8	22	1369
	Respiratory, thoracic and mediastinal disorders	0	0	4	19	685
	Renal and urinary disorders	0	3	5	13	1277
	Eye disorders	0	2	20	120	1764
	Cardiac disorders	0	1	4.5	18	731
	Vascular disorders	0	1	4	13.25	406
	Musculoskeletal and connective tissue disorders	0	1	3	16	731
	Immune system disorders	0	0	0	4	1277
	Ear and labyrinth disorders	0	3	11	31	378
	Neoplasms benign, malignant and unspecified (incl cysts and polyps)	0	2	12	46	1461
	Surgical and medical procedures	0	4	11	41.5	2557
	Endocrine disorders	0	1	8	26	213
	Reproductive system and breast disorders	0	3	7	77	406
	Product issues	0	2	4	8	37
	Congenital, familial and genetic disorders	0	2	11	21	125
	Social circumstances	0	0	1	17	406
	Pregnancy, puerperium and perinatal conditions	0	3	4.5	9.25	22
SOC name	PT name	n	min	max	median	iqr	q1	q3	mean	sd	se
Blood and lymphatic system disorders	Thrombocytopenia	490	0	377	10	12.75	4.25	17	17.4408	32.475	1.46707
	Anaemia	329	0	458	13	22	6	28	31.9726	60.7774	3.35077
	Pancytopenia	176	0	365	14	21	7	28	23.8011	38.2209	2.88101
	Neutropenia	71	0	61	8	13	4	17	12.5915	12.9445	1.53623
	Leukopenia	67	0	189	10	12	3	15	24	48.1494	5.88238
	Bone marrow failure	62	0	365	13	12.25	8.5	20.75	22.1613	48.7302	6.18874
	Agranulocytosis	41	0	29	7	13	4	17	9.90244	8.83687	1.38009
	Disseminated intravascular coagulation	40	0	30	5.5	9	2	11	7.45	7.29928	1.15412
	Myelosuppression	38	0	317	9	20.75	5.25	26	29.7632	55.7623	9.04583
	Bicytopenia	32	0	88	39.5	80.5	7.5	88	42.5	34.6457	6.12455
	Eosinophilia	25	0	39	4	12	1	13	8.24	10.6899	2.13797
Gastrointestinal disorders	Nausea	192	0	561	2	15	0	15	21.5469	66.5316	4.8015
	Vomiting	174	0	561	3	19	0	19	22.5	65.2216	4.94444
	Diarrhoea	149	0	425	3	11	0	11	16.2349	50.7601	4.15843
	Abdominal pain	35	0	213	3	8.5	1	9.5	17.3429	39.534	6.68247
	Gastrointestinal haemorrhage	30	0	65	8.5	15.25	3.25	18.5	16.4667	17.8842	3.26519
	Gastrointestinal disorder	26	0	121	10	10	4	14	14.0385	23.458	4.6005
	Abdominal discomfort	24	0	35	4.5	21.25	0.75	22	10.1667	11.8969	2.42844
Hepatobiliary disorders	Cholestasis	48	0	137	6	7.5	2.75	10.25	15.7708	32.5741	4.70167
	Hepatic failure	42	0	62	5	5	3	8	9.04762	13.1501	2.0291
	Hepatitis	42	0	168	8	8	3	11	13.7381	27.0628	4.17588
	Hepatic function abnormal	37	0	458	4	5	2	7	16.7297	74.6554	12.2733
	Hypertransaminasaemia	37	0	28	7	9	3	12	9.94595	8.28635	1.36227
	Hepatitis cholestatic	32	0	20	6	9	4	13	7.65625	4.71517	0.833533
	Drug-induced liver injury	28	0	91	4.5	35	0	35	21.3214	30.6981	5.8014
	Hepatocellular injury	28	0	147	6	5	2.5	7.5	11.3929	27.251	5.14996
	Hepatic cytolysis	27	0	59	3	5	3	8	9	12.3662	2.37988
	Hepatitis acute	25	0	46	4	31	2	33	13.56	17.0369	3.40738
	Acute hepatic failure	23	0	147	3	7	3	10	16.9565	33.5105	6.98742
Investigations	Platelet count decreased	338	0	515	7	9	3	12	11.5562	32.943	1.79186
	Haemoglobin decreased	89	0	337	10	23	2	25	25.7528	58.7052	6.22274
	White blood cell count decreased	75	0	377	7	11.5	2	13.5	17.48	46.1072	5.324
	Weight decreased	37	0	347	14	59	0	59	50.8919	86.304	14.1883
	Blood lactic acid increased	28	0	233	6.5	14.5	0	14.5	23.4286	50.3936	9.52349
	Blood pressure increased	28	0	152	2.5	17	0	17	14.2857	31.0816	5.87386
	Heart rate increased	28	0	425	1	5	0	5	23.6071	83.7016	15.8181
	Alanine aminotransferase increased	26	0	276	2	18.5	0	18.5	39.8462	75.2966	14.7669
	Blood creatinine increased	25	0	342	13	15	4	19	49.28	96.7564	19.3513
	Haematocrit decreased	25	0	977	9	25	3	28	58.44	194.07	38.814
	International normalised ratio increased	25	0	91	7	12	2	14	12.48	19.5216	3.90432
	Blood pressure decreased	24	0	88	5.5	50.75	2	52.75	27.9167	36.2682	7.40322
	Red blood cell count decreased	24	0	307	4	25.25	0.75	26	45.1667	99.1993	20.249
	Electrocardiogram QT prolonged	23	0	337	28	79.5	4.5	84	55.913	80.0959	16.7012
	Aspartate aminotransferase increased	22	0	276	4	57.25	0.25	57.5	43.5	76.5834	16.3276
	Hepatic enzyme increased	22	1	309	8	9.25	3.5	12.75	22.3182	64.3816	13.7262
Metabolism and nutrition disorders	Lactic acidosis	144	0	689	13.5	31	5	36	28.7431	62.4368	5.20307
	Hyponatraemia	105	0	53	5	8	2	10	7.98095	10.899	1.06363
	Decreased appetite	64	0	276	6	18.75	0	18.75	20.5312	47.6278	5.95348
	Hypoglycaemia	36	0	60	5.5	14	0	14	10.1389	12.7058	2.11763
	Hyperlactacidaemia	32	0	125	12.5	10	5	15	12.9688	21.4273	3.78784
	Hyperkalaemia	31	0	91	5	22	3	25	16.8065	22.4045	4.02397
	Metabolic acidosis	31	0	125	10	19	6	25	27.8065	37.7928	6.78778
	Hypokalaemia	28	0	40	7	8.5	5	13.5	10.6429	10.3287	1.95195
	Dehydration	24	0	48	8	18	0	18	12.125	14.588	2.97776
Nervous system disorders	Serotonin syndrome	104	0	152	2	7.25	0.75	8	8.02885	20.0831	1.96931
	Neuropathy peripheral	70	0	1777	92	136.5	15	151.5	125.471	221.349	26.4562
	Dizziness	56	0	851	2	14.25	0	14.25	37.875	121.722	16.2658
	Headache	56	0	425	2.5	14	0	14	52.5	116.772	15.6043
	Seizure	55	0	406	4	6	1	7	28.4727	85.5877	11.5406
	Tremor	50	0	169	2	6	0	6	10.82	29.5384	4.17736
	Paraesthesia	49	0	252	10	121	1	122	59.9592	79.0738	11.2963
	Hypoaesthesia	47	0	265	14	120.5	0	120.5	62.8511	83.9288	12.2423
	Encephalopathy	40	0	2929	7	7	3	10	170.95	644.557	101.913
	Optic neuritis	39	0	1777	63	244	8	252	167.821	291.986	46.7552
	Somnolence	36	0	48	3.5	5	0	5	5.88889	11.0809	1.84682
	Depressed level of consciousness	34	0	70	5	8	4	12	10.0882	14.3471	2.46051
	Loss of consciousness	33	0	149	12	26	2	28	29.3636	40.935	7.12587
	Dysgeusia	29	0	70	4	17	0	17	13.1379	18.4289	3.42215
	Generalised tonic-clonic seizure	28	0	23	2.5	5	0	5	4.5	6.33918	1.19799
	Myoclonus	24	0	2929	6.5	12.25	2.75	15	251.542	824.679	168.337
	Polyneuropathy	21	0	725	190	277	50	327	190.476	176.039	38.4148
Renal and urinary disorders	Acute kidney injury	148	0	689	6	14	3	17	23.5405	68.2284	5.60834
	Renal failure	85	0	45	5	8	3	11	10.5059	12.1456	1.31737
	Renal impairment	67	0	309	5	11	2	13	15.1642	39.1042	4.77734
Eye disorders	Vision blurred	39	0	904	10	30	1	31	75.7436	176.476	28.2588
	Visual impairment	34	0	280	6	86.75	1	87.75	59.3235	85.5849	14.6777
	Blindness	30	0	1764	63	122.25	5	127.25	170.033	354.627	64.7457
	Visual acuity reduced	25	0	904	128	242	10	252	163.56	205.386	41.0771
