# Supplementary material for: Adverse drug events associated with linezolid administration: a real-world pharmacovigilance study from 2004 to 2023 using the FAERS database
Source: Front Pharmacol. 2024 Feb 16;15:1338902. doi: 10.3389/fphar.2024.1338902 (PMC10904462; doi:10.3389/fphar.2024.1338902)
Supplement: Supplementary file 9 [file Table4.xlsx]

## Sheet: Sheet1
		Target adverse drug event with linezolid	Other adverse drug events with linezolid	Sums
	Females	a	b	a+b
	Males	c	d	c+d
	Sums	a+c	b+d	a+b+c+d
PT name	a	b	c	d	ROR(95%CI)
Thrombocytopenia	378	12227	555	13629	0.76(0.66-0.87)
Lactic Acidosis	274	12331	245	13939	1.26(1.06-1.50)
Anaemia	267	12338	345	13839	0.87(0.74-1.02)
Nausea	266	12339	171	14013	1.77(1.46-2.14)
Off Label Use	246	12359	329	13855	0.84(0.71-0.99)
Vomiting	217	12388	143	14041	1.72(1.39-2.13)
Diarrhoea	210	12395	137	14047	1.74(1.40-2.16)
Platelet Count Decreased	177	12428	297	13887	0.67(0.55-0.80)
Drug Ineffective	170	12435	226	13958	0.84(0.69-1.03)
Serotonin Syndrome	160	12445	163	14021	1.11(0.89-1.38)
Drug Interaction	153	12452	212	13972	0.81(0.66-1.00)
Pancytopenia	151	12454	205	13979	0.83(0.67-1.02)
Neuropathy Peripheral	142	12463	149	14035	1.07(0.85-1.35)
Asthenia	118	12487	85	14099	1.57(1.18-2.07)
Rash	114	12491	127	14057	1.01(0.78-1.30)
Toxicity To Various Agents	105	12500	100	14084	1.18(0.90-1.56)
Acute Kidney Injury	99	12506	153	14031	0.73(0.56-0.94)
Product Use In Unapproved Indication	94	12511	137	14047	0.77(0.59-1.00)
Condition Aggravated	94	12511	101	14083	1.05(0.79-1.39)
Malaise	94	12511	62	14122	1.71(1.24-2.36)
Neutropenia	87	12518	57	14127	1.72(1.23-2.41)
Dyspnoea	85	12520	73	14111	1.31(0.96-1.80)
Pyrexia	84	12521	97	14087	0.97(0.73-1.31)
Death	83	12522	89	14095	1.05(0.78-1.42)
Hyponatraemia	78	12527	80	14104	1.10(0.80-1.50)
Myelosuppression	75	12530	81	14103	1.04(0.76-1.43)
Dizziness	72	12533	57	14127	1.42(1.01-2.02)
Confusional State	71	12534	119	14065	0.67(0.50-0.90)
Pruritus	70	12535	51	14133	1.55(1.08-2.22)
Leukopenia	69	12536	65	14119	1.20(0.85-1.68)
Paraesthesia	69	12536	52	14132	1.50(1.04-2.15)
Headache	69	12536	51	14133	1.53(1.06-2.19)
Haemoglobin Decreased	68	12537	82	14102	0.93(0.68-1.29)
Sepsis	66	12539	83	14101	0.89(0.65-1.24)
Renal Failure	66	12539	79	14105	0.94(0.68-1.30)
Multiple Organ Dysfunction Syndrome	66	12539	71	14113	1.05(0.75-1.46)
Drug Hypersensitivity	65	12540	36	14148	2.04(1.35-3.06)
Decreased Appetite	64	12541	77	14107	0.93(0.67-1.30)
Septic Shock	62	12543	45	14139	1.55(1.06-2.28)
White Blood Cell Count Decreased	59	12546	51	14133	1.30(0.90-1.90)
Metabolic Acidosis	58	12547	41	14143	1.59(1.07-2.38)
Bone Marrow Failure	55	12550	121	14063	0.51(0.37-0.70)
Hypotension	54	12551	35	14149	1.74(1.14-2.66)
Fatigue	54	12551	33	14151	1.84(1.20-2.85)
Product Use Issue	52	12553	75	14109	0.78(0.55-1.11)
Hypoaesthesia	52	12553	44	14140	1.33(0.89-1.99)
Seizure	52	12553	42	14142	1.39(0.93-2.10)
Tremor	51	12554	46	14138	1.25(0.84-1.86)
Vision Blurred	51	12554	35	14149	1.64(1.07-2.53)
Hypoglycaemia	50	12555	64	14120	0.88(0.61-1.27)
Drug Resistance	49	12556	83	14101	0.66(0.47-0.94)
Weight Decreased	49	12556	62	14122	0.89(0.61-1.29)
Hypertension	48	12557	39	14145	1.39(0.91-2.12)
Pathogen Resistance	48	12557	39	14145	1.39(0.91-2.12)
Hallucination	47	12558	41	14143	1.29(0.85-1.96)
Optic Neuropathy	44	12561	96	14088	0.51(0.36-0.74)
Abdominal Pain	44	12561	30	14154	1.65(1.04-2.63)
Erythema	41	12564	39	14145	1.18(0.76-1.84)
Visual Impairment	41	12564	34	14150	1.36(0.86-2.14)
Pneumonia	40	12565	71	14113	0.63(0.43-0.93)
Dysgeusia	40	12565	50	14134	0.90(0.59-1.36)
Tachycardia	40	12565	36	14148	1.25(0.80-1.96)
Hypersensitivity	40	12565	27	14157	1.67(1.02-2.72)
Renal Impairment	39	12566	79	14105	0.55(0.38-0.81)
Staphylococcal Infection	39	12566	45	14139	0.98(0.63-1.50)
Respiratory Failure	38	12567	47	14137	0.91(0.59-1.40)
Pancreatitis	38	12567	24	14160	1.78(1.07-2.98)
Feeling Abnormal	37	12568	22	14162	1.90(1.12-3.21)
Abdominal Discomfort	35	12570	33	14151	1.19(0.74-1.92)
Hyperhidrosis	35	12570	20	14164	1.97(1.14-3.42)
Polyneuropathy	34	12571	49	14135	0.78(0.50-1.21)
Optic Neuritis	33	12572	44	14140	0.84(0.54-1.33)
Urticaria	33	12572	29	14155	1.28(0.78-2.11)
Rhabdomyolysis	32	12573	50	14134	0.72(0.46-1.12)
Dysphagia	32	12573	26	14158	1.39(0.83-2.33)
International Normalised Ratio Increased	31	12574	32	14152	1.09(0.66-1.79)
Cardiac Failure	30	12575	29	14155	1.16(0.70-1.94)
Hepatic Failure	30	12575	29	14155	1.16(0.70-1.94)
Alanine Aminotransferase Increased	30	12575	27	14157	1.25(0.74-2.11)
Abdominal Pain Upper	30	12575	21	14163	1.61(0.92-2.81)
Arthralgia	30	12575	10	14174	3.38(1.65-6.92)
Gastrointestinal Disorder	29	12576	48	14136	0.68(0.43-1.08)
Insomnia	29	12576	29	14155	1.13(0.67-1.88)
Pain	29	12576	26	14158	1.26(0.74-2.13)
Tongue Discolouration	28	12577	32	14152	0.98(0.59-1.64)
Hepatotoxicity	28	12577	13	14171	2.43(1.26-4.69)
Drug Intolerance	27	12578	26	14158	1.17(0.68-2.00)
Blood Pressure Decreased	27	12578	14	14170	2.17(1.14-4.15)
Cough	27	12578	12	14172	2.54(1.28-5.01)
Pain In Extremity	26	12579	24	14160	1.22(0.70-2.12)
Gait Disturbance	26	12579	20	14164	1.46(0.82-2.62)
Chills	26	12579	17	14167	1.72(0.93-3.18)
Disorientation	26	12579	17	14167	1.72(0.93-3.18)
Blood Lactic Acid Increased	26	12579	16	14168	1.83(0.98-3.41)
Swollen Tongue	26	12579	9	14175	3.26(1.52-6.95)
Electrocardiogram Qt Prolonged	25	12580	39	14145	0.72(0.44-1.19)
Agitation	25	12580	36	14148	0.78(0.47-1.30)
Infection	25	12580	35	14149	0.80(0.48-1.34)
Drug-Induced Liver Injury	25	12580	31	14153	0.91(0.54-1.54)
Disease Progression	25	12580	20	14164	1.41(0.78-2.54)
Aspartate Aminotransferase Increased	25	12580	17	14167	1.66(0.89-3.07)
Inappropriate Antidiuretic Hormone Secretion	25	12580	15	14169	1.88(0.99-3.56)
Urinary Tract Infection	25	12580	13	14171	2.17(1.11-4.24)
Drug Reaction With Eosinophilia And Systemic Symptoms	24	12581	46	14138	0.59(0.36-0.96)
Somnolence	24	12581	27	14157	1.00(0.58-1.73)
Hypokalaemia	24	12581	16	14168	1.69(0.90-3.18)
Haematocrit Decreased	24	12581	15	14169	1.80(0.94-3.44)
Blindness	23	12582	28	14156	0.92(0.53-1.61)
Mitochondrial Toxicity	23	12582	28	14156	0.92(0.53-1.61)
Vertigo	23	12582	3	14181	8.64(2.59-28.79)
Cholestasis	22	12583	41	14143	0.60(0.36-1.01)
Gastrointestinal Haemorrhage	22	12583	34	14150	0.73(0.43-1.24)
Fall	22	12583	27	14157	0.92(0.52-1.61)
Hepatitis	22	12583	22	14162	1.13(0.62-2.03)
Rash Maculo-Papular	21	12584	56	14128	0.42(0.25-0.70)
Treatment Failure	21	12584	45	14139	0.52(0.31-0.88)
Dehydration	21	12584	24	14160	0.98(0.55-1.77)
Shock	21	12584	23	14161	1.03(0.57-1.86)
Hepatocellular Injury	21	12584	21	14163	1.13(0.61-2.06)
Alopecia	21	12584	14	14170	1.69(0.86-3.32)
Pancreatitis Acute	21	12584	12	14172	1.97(0.97-4.01)
Disseminated Intravascular Coagulation	20	12585	41	14143	0.55(0.32-0.94)
Hyperlactacidaemia	20	12585	35	14149	0.64(0.37-1.11)
Blood Creatinine Increased	20	12585	34	14150	0.66(0.38-1.15)
Hepatic Function Abnormal	20	12585	30	14154	0.75(0.43-1.32)
Loss Of Consciousness	20	12585	29	14155	0.78(0.44-1.37)
General Physical Health Deterioration	20	12585	29	14155	0.78(0.44-1.37)
Hepatic Enzyme Increased	20	12585	25	14159	0.90(0.50-1.62)
Hypertransaminasaemia	20	12585	23	14161	0.98(0.54-1.78)
Transaminases Increased	20	12585	20	14164	1.13(0.61-2.09)
Blood Disorder	20	12585	11	14173	2.05(0.98-4.28)
Encephalopathy	19	12586	33	14151	0.65(0.37-1.14)
Hyperkalaemia	19	12586	30	14154	0.71(0.40-1.27)
Agranulocytosis	19	12586	29	14155	0.74(0.41-1.31)
Heart Rate Increased	19	12586	21	14163	1.02(0.55-1.89)
Palpitations	19	12586	17	14167	1.26(0.65-2.42)
Swelling	19	12586	15	14169	1.43(0.72-2.81)
Stevens-Johnson Syndrome	19	12586	13	14171	1.65(0.81-3.33)
Hepatic Cytolysis	19	12586	12	14172	1.78(0.87-3.67)
Respiratory Distress	19	12586	11	14173	1.95(0.93-4.09)
Acute Hepatic Failure	19	12586	9	14175	2.38(1.08-5.26)
Anaphylactic Reaction	19	12586	6	14178	3.57(1.42-8.93)
Drug Ineffective For Unapproved Indication	18	12587	28	14156	0.72(0.40-1.31)
Depressed Level Of Consciousness	18	12587	26	14158	0.78(0.43-1.42)
Deafness	18	12587	26	14158	0.78(0.43-1.42)
Candida Infection	18	12587	24	14160	0.84(0.46-1.56)
Dry Mouth	18	12587	20	14164	1.01(0.54-1.92)
Chest Pain	18	12587	19	14165	1.07(0.56-2.03)
Oedema Peripheral	18	12587	19	14165	1.07(0.56-2.03)
Rash Erythematous	18	12587	16	14168	1.27(0.65-2.48)
Product Prescribing Issue	18	12587	13	14171	1.56(0.76-3.18)
Oral Pain	18	12587	4	14180	5.07(1.72-14.98)
Blood Pressure Increased	17	12588	31	14153	0.62(0.34-1.11)
Blood Bilirubin Increased	17	12588	19	14165	1.01(0.52-1.94)
Pleural Effusion	17	12588	18	14166	1.06(0.55-2.06)
Mental Status Changes	17	12588	18	14166	1.06(0.55-2.06)
Therapy Non-Responder	17	12588	10	14174	1.91(0.88-4.18)
Lip Swelling	17	12588	9	14175	2.13(0.95-4.77)
Fungal Infection	17	12588	9	14175	2.13(0.95-4.77)
Glossodynia	17	12588	9	14175	2.13(0.95-4.77)
Angioedema	17	12588	7	14177	2.74(1.13-6.60)
Neutrophil Count Decreased	17	12588	7	14177	2.74(1.13-6.60)
Aplasia Pure Red Cell	16	12589	24	14160	0.75(0.40-1.41)
Epistaxis	16	12589	22	14162	0.82(0.43-1.56)
Hepatitis Cholestatic	16	12589	21	14163	0.86(0.45-1.64)
Tooth Discolouration	16	12589	21	14163	0.86(0.45-1.64)
Stomatitis	16	12589	14	14170	1.29(0.63-2.64)
Abdominal Distension	16	12589	13	14171	1.39(0.67-2.88)
Dyspepsia	16	12589	9	14175	2.00(0.88-4.53)
Altered State Of Consciousness	16	12589	8	14176	2.25(0.96-5.26)
Haemorrhage	15	12590	31	14153	0.54(0.29-1.01)
Visual Acuity Reduced	15	12590	31	14153	0.54(0.29-1.01)
Anxiety	15	12590	30	14154	0.56(0.30-1.05)
Generalised Tonic-Clonic Seizure	15	12590	23	14161	0.73(0.38-1.41)
Toxic Epidermal Necrolysis	15	12590	20	14164	0.84(0.43-1.65)
C-Reactive Protein Increased	15	12590	17	14167	0.99(0.50-1.99)
White Blood Cell Count Increased	15	12590	15	14169	1.13(0.55-2.30)
Acute Generalised Exanthematous Pustulosis	15	12590	11	14173	1.54(0.70-3.34)
Haematochezia	15	12590	7	14177	2.41(0.98-5.92)
Oxygen Saturation Decreased	15	12590	7	14177	2.41(0.98-5.92)
Eosinophilia	14	12591	41	14143	0.38(0.21-0.70)
Delirium	14	12591	38	14146	0.41(0.22-0.76)
Haematotoxicity	14	12591	23	14161	0.68(0.35-1.33)
Cardiac Arrest	14	12591	18	14166	0.88(0.44-1.76)
Hallucination, Visual	14	12591	15	14169	1.05(0.51-2.18)
Lethargy	14	12591	10	14174	1.58(0.70-3.55)
Muscle Spasms	14	12591	9	14175	1.75(0.76-4.05)
Blood Glucose Increased	14	12591	7	14177	2.25(0.91-5.58)
Ageusia	14	12591	7	14177	2.25(0.91-5.58)
Bicytopenia	13	12592	29	14155	0.50(0.26-0.97)
Enterococcal Infection	13	12592	24	14160	0.61(0.31-1.20)
Red Blood Cell Count Decreased	13	12592	21	14163	0.70(0.35-1.39)
Drug Level Increased	13	12592	21	14163	0.70(0.35-1.39)
Burning Sensation	13	12592	20	14164	0.73(0.36-1.47)
Coma	13	12592	16	14168	0.91(0.44-1.90)
Cellulitis	13	12592	13	14171	1.13(0.52-2.43)
Covid-19	13	12592	12	14172	1.22(0.56-2.67)
Acute Respiratory Failure	13	12592	8	14176	1.83(0.76-4.42)
Face Oedema	13	12592	8	14176	1.83(0.76-4.42)
Pallor	13	12592	7	14177	2.09(0.83-5.24)
Pneumothorax	13	12592	7	14177	2.09(0.83-5.24)
Clostridium Difficile Colitis	13	12592	5	14179	2.93(1.04-8.21)
Incorrect Product Administration Duration	12	12593	18	14166	0.75(0.36-1.56)
Lymphopenia	12	12593	14	14170	0.96(0.45-2.09)
Gamma-Glutamyltransferase Increased	12	12593	13	14171	1.04(0.47-2.28)
Myalgia	12	12593	12	14172	1.13(0.51-2.51)
Hyperbilirubinaemia	12	12593	8	14176	1.69(0.69-4.13)
Device Related Infection	12	12593	7	14177	1.93(0.76-4.90)
Swelling Face	12	12593	6	14178	2.25(0.84-6.00)
Liver Function Test Abnormal	12	12593	6	14178	2.25(0.84-6.00)
Circulatory Collapse	12	12593	6	14178	2.25(0.84-6.00)
Bacterial Infection	12	12593	6	14178	2.25(0.84-6.00)
Oropharyngeal Pain	12	12593	5	14179	2.70(0.95-7.67)
Oedema	12	12593	5	14179	2.70(0.95-7.67)
Muscle Rigidity	12	12593	5	14179	2.70(0.95-7.67)
Myopathy	12	12593	5	14179	2.70(0.95-7.67)
Oral Discomfort	12	12593	3	14181	4.50(1.27-15.97)
Blood Creatine Phosphokinase Increased	11	12594	20	14164	0.62(0.30-1.29)
Atrial Fibrillation	11	12594	18	14166	0.69(0.32-1.46)
Chest Discomfort	11	12594	17	14167	0.73(0.34-1.55)
Blister	11	12594	14	14170	0.88(0.40-1.95)
Blood Alkaline Phosphatase Increased	11	12594	13	14171	0.95(0.43-2.13)
Neurotoxicity	11	12594	9	14175	1.38(0.57-3.32)
Oral Candidiasis	11	12594	7	14177	1.77(0.69-4.56)
Eating Disorder	11	12594	5	14179	2.48(0.86-7.13)
Hyperthermia	11	12594	5	14179	2.48(0.86-7.13)
Ototoxicity	10	12595	16	14168	0.70(0.32-1.55)
Product Dose Omission Issue	10	12595	10	14174	1.13(0.47-2.70)
Aspergillus Infection	10	12595	10	14174	1.13(0.47-2.70)
Escherichia Infection	10	12595	9	14175	1.25(0.51-3.08)
Skin Exfoliation	10	12595	8	14176	1.41(0.56-3.57)
Acidosis	10	12595	6	14178	1.88(0.68-5.16)
Electrolyte Imbalance	10	12595	5	14179	2.25(0.77-6.59)
Nervous System Disorder	10	12595	3	14181	3.75(1.03-13.64)
Ascites	10	12595	3	14181	3.75(1.03-13.64)
Disease Recurrence	9	12596	25	14159	0.40(0.19-0.87)
Drug Eruption	9	12596	24	14160	0.42(0.20-0.91)
Bronchopulmonary Aspergillosis	9	12596	24	14160	0.42(0.20-0.91)
Tachypnoea	9	12596	18	14166	0.56(0.25-1.25)
Cytopenia	9	12596	18	14166	0.56(0.25-1.25)
Hepatitis Acute	9	12596	18	14166	0.56(0.25-1.25)
Haematuria	9	12596	17	14167	0.60(0.27-1.34)
Toxic Optic Neuropathy	9	12596	16	14168	0.63(0.28-1.43)
Depression	9	12596	15	14169	0.67(0.30-1.54)
Blood Sodium Decreased	9	12596	13	14171	0.78(0.33-1.82)
Diabetes Mellitus	9	12596	12	14172	0.84(0.36-2.00)
Peripheral Swelling	9	12596	11	14173	0.92(0.38-2.22)
Jaundice	9	12596	11	14173	0.92(0.38-2.22)
Syncope	9	12596	10	14174	1.01(0.41-2.49)
Hypophagia	9	12596	10	14174	1.01(0.41-2.49)
Constipation	9	12596	9	14175	1.13(0.45-2.84)
Diplopia	9	12596	9	14175	1.13(0.45-2.84)
Haemodynamic Instability	9	12596	9	14175	1.13(0.45-2.84)
Restlessness	9	12596	8	14176	1.27(0.49-3.28)
Ventricular Tachycardia	9	12596	7	14177	1.45(0.54-3.89)
Tongue Disorder	9	12596	6	14178	1.69(0.60-4.74)
Hypoxia	9	12596	5	14179	2.03(0.68-6.05)
Heart Rate Irregular	9	12596	5	14179	2.03(0.68-6.05)
Mouth Ulceration	9	12596	5	14179	2.03(0.68-6.05)
Oliguria	9	12596	5	14179	2.03(0.68-6.05)
Rash Pruritic	9	12596	4	14180	2.53(0.78-8.23)
Blood Potassium Decreased	9	12596	3	14181	3.38(0.91-12.48)
Sinus Tachycardia	9	12596	3	14181	3.38(0.91-12.48)
Hypoacusis	8	12597	16	14168	0.56(0.24-1.31)
Epilepsy	8	12597	15	14169	0.60(0.25-1.42)
Bronchospasm	8	12597	14	14170	0.64(0.27-1.53)
Blood Potassium Increased	8	12597	13	14171	0.69(0.29-1.67)
Cardio-Respiratory Arrest	8	12597	11	14173	0.82(0.33-2.03)
Tuberculosis	8	12597	10	14174	0.90(0.36-2.28)
Medication Error	8	12597	8	14176	1.13(0.42-3.00)
Back Pain	8	12597	7	14177	1.29(0.47-3.55)
Sleep Disorder	8	12597	7	14177	1.29(0.47-3.55)
Gastritis	8	12597	6	14178	1.50(0.52-4.33)
Photophobia	8	12597	5	14179	1.80(0.59-5.51)
Blood Albumin Decreased	8	12597	4	14180	2.25(0.68-7.48)
Pericardial Effusion	8	12597	3	14181	3.00(0.80-11.32)
Myoclonus	7	12598	29	14155	0.27(0.12-0.62)
Muscular Weakness	7	12598	24	14160	0.33(0.14-0.76)
Toxic Skin Eruption	7	12598	17	14167	0.46(0.19-1.12)
Bacteraemia	7	12598	14	14170	0.56(0.23-1.39)
Arrhythmia	7	12598	13	14171	0.61(0.24-1.52)
Nocardiosis	7	12598	12	14172	0.66(0.26-1.67)
Intentional Product Use Issue	7	12598	11	14173	0.72(0.28-1.85)
Tinnitus	7	12598	11	14173	0.72(0.28-1.85)
Abnormal Behaviour	7	12598	10	14174	0.79(0.30-2.07)
Haemolytic Anaemia	7	12598	9	14175	0.88(0.33-2.35)
Therapeutic Product Effect Incomplete	7	12598	8	14176	0.98(0.36-2.72)
Weight Increased	7	12598	7	14177	1.13(0.39-3.21)
Dysarthria	7	12598	7	14177	1.13(0.39-3.21)
Multiple-Drug Resistance	7	12598	7	14177	1.13(0.39-3.21)
Product Prescribing Error	7	12598	6	14178	1.31(0.44-3.91)
Wound	7	12598	6	14178	1.31(0.44-3.91)
Staphylococcal Sepsis	7	12598	6	14178	1.31(0.44-3.91)
Staphylococcal Bacteraemia	7	12598	6	14178	1.31(0.44-3.91)
Treatment Noncompliance	7	12598	5	14179	1.58(0.50-4.97)
Respiratory Tract Infection	7	12598	5	14179	1.58(0.50-4.97)
Gait Inability	7	12598	3	14181	2.63(0.68-10.16)
Cardiogenic Shock	7	12598	3	14181	2.63(0.68-10.16)
Ventricular Extrasystoles	7	12598	3	14181	2.63(0.68-10.16)
Trichoglossia	6	12599	22	14162	0.31(0.12-0.76)
Psychotic Disorder	6	12599	17	14167	0.40(0.16-1.01)
Acute Respiratory Distress Syndrome	6	12599	14	14170	0.48(0.19-1.25)
Renal Disorder	6	12599	13	14171	0.52(0.20-1.37)
Hypothyroidism	6	12599	13	14171	0.52(0.20-1.37)
Faeces Discoloured	6	12599	13	14171	0.52(0.20-1.37)
Mixed Liver Injury	6	12599	13	14171	0.52(0.20-1.37)
Flushing	6	12599	11	14173	0.61(0.23-1.66)
Hypocalcaemia	6	12599	11	14173	0.61(0.23-1.66)
Haematemesis	6	12599	10	14174	0.68(0.25-1.86)
Localised Infection	6	12599	8	14176	0.84(0.29-2.43)
Mydriasis	6	12599	8	14176	0.84(0.29-2.43)
Immune Thrombocytopenia	6	12599	8	14176	0.84(0.29-2.43)
Inflammation	6	12599	7	14177	0.96(0.32-2.87)
Muscle Twitching	6	12599	7	14177	0.96(0.32-2.87)
Platelet Count Increased	6	12599	7	14177	0.96(0.32-2.87)
Drug Level Decreased	6	12599	7	14177	0.96(0.32-2.87)
Cardiac Failure Congestive	6	12599	6	14178	1.13(0.36-3.49)
Speech Disorder	6	12599	6	14178	1.13(0.36-3.49)
Anaphylactic Shock	6	12599	6	14178	1.13(0.36-3.49)
Polyuria	6	12599	6	14178	1.13(0.36-3.49)
Memory Impairment	6	12599	5	14179	1.35(0.41-4.43)
Adverse Event	6	12599	5	14179	1.35(0.41-4.43)
Ill-Defined Disorder	6	12599	5	14179	1.35(0.41-4.43)
Movement Disorder	6	12599	5	14179	1.35(0.41-4.43)
Dialysis	6	12599	5	14179	1.35(0.41-4.43)
Gastroenteritis	6	12599	5	14179	1.35(0.41-4.43)
Torsade De Pointes	6	12599	5	14179	1.35(0.41-4.43)
Clonus	6	12599	5	14179	1.35(0.41-4.43)
Adverse Drug Reaction	6	12599	4	14180	1.69(0.48-5.98)
Frequent Bowel Movements	6	12599	4	14180	1.69(0.48-5.98)
Blood Creatinine Abnormal	6	12599	4	14180	1.69(0.48-5.98)
Feeling Hot	6	12599	3	14181	2.25(0.56-9.00)
Cognitive Disorder	6	12599	3	14181	2.25(0.56-9.00)
Urosepsis	6	12599	3	14181	2.25(0.56-9.00)
Systemic Candida	6	12599	3	14181	2.25(0.56-9.00)
Tubulointerstitial Nephritis	5	12600	36	14148	0.16(0.06-0.40)
Aplastic Anaemia	5	12600	25	14159	0.22(0.09-0.59)
Overdose	5	12600	21	14163	0.27(0.10-0.71)
Myocardial Infarction	5	12600	17	14167	0.33(0.12-0.90)
Osteomyelitis	5	12600	17	14167	0.33(0.12-0.90)
Bradycardia	5	12600	14	14170	0.40(0.14-1.12)
Melaena	5	12600	14	14170	0.40(0.14-1.12)
Chronic Kidney Disease	5	12600	12	14172	0.47(0.17-1.33)
Neuralgia	5	12600	12	14172	0.47(0.17-1.33)
Body Temperature Increased	5	12600	12	14172	0.47(0.17-1.33)
Rectal Haemorrhage	5	12600	11	14173	0.51(0.18-1.47)
Aggression	5	12600	10	14174	0.56(0.19-1.65)
Joint Swelling	5	12600	9	14175	0.63(0.21-1.87)
Mental Disorder	5	12600	9	14175	0.63(0.21-1.87)
Discomfort	5	12600	8	14176	0.70(0.23-2.15)
Dysuria	5	12600	8	14176	0.70(0.23-2.15)
Leukocytosis	5	12600	8	14176	0.70(0.23-2.15)
Visual Field Defect	5	12600	8	14176	0.70(0.23-2.15)
Haemophagocytic Lymphohistiocytosis	5	12600	7	14177	0.80(0.26-2.53)
Glossitis	5	12600	7	14177	0.80(0.26-2.53)
Unevaluable Event	5	12600	6	14178	0.94(0.29-3.07)
Eye Pain	5	12600	6	14178	0.94(0.29-3.07)
Rash Macular	5	12600	6	14178	0.94(0.29-3.07)
Feeling Cold	5	12600	6	14178	0.94(0.29-3.07)
Eosinophil Count Increased	5	12600	6	14178	0.94(0.29-3.07)
Wrong Technique In Product Usage Process	5	12600	5	14179	1.13(0.33-3.89)
Malnutrition	5	12600	5	14179	1.13(0.33-3.89)
Laboratory Test Abnormal	5	12600	4	14180	1.41(0.38-5.24)
Paralysis	5	12600	4	14180	1.41(0.38-5.24)
Dermatitis Allergic	5	12600	4	14180	1.41(0.38-5.24)
Papilloedema	5	12600	4	14180	1.41(0.38-5.24)
Wound Infection Staphylococcal	5	12600	4	14180	1.41(0.38-5.24)
Dysbiosis	5	12600	4	14180	1.41(0.38-5.24)
Blood Glucose Decreased	5	12600	3	14181	1.88(0.45-7.85)
Peritonitis	5	12600	3	14181	1.88(0.45-7.85)
Sensory Disturbance	5	12600	3	14181	1.88(0.45-7.85)
Blood Test Abnormal	5	12600	3	14181	1.88(0.45-7.85)
Vestibular Disorder	5	12600	3	14181	1.88(0.45-7.85)
Interstitial Lung Disease	4	12601	26	14158	0.17(0.06-0.50)
Liver Injury	4	12601	21	14163	0.21(0.07-0.62)
Status Epilepticus	4	12601	21	14163	0.21(0.07-0.62)
Petechiae	4	12601	21	14163	0.21(0.07-0.62)
Peripheral Sensory Neuropathy	4	12601	19	14165	0.24(0.08-0.70)
Sideroblastic Anaemia	4	12601	17	14167	0.26(0.09-0.79)
Coagulopathy	4	12601	15	14169	0.30(0.10-0.90)
Colitis	4	12601	13	14171	0.35(0.11-1.06)
Blood Urea Increased	4	12601	13	14171	0.35(0.11-1.06)
Endocarditis	4	12601	12	14172	0.37(0.12-1.16)
Liver Disorder	4	12601	11	14173	0.41(0.13-1.28)
Chromaturia	4	12601	11	14173	0.41(0.13-1.28)
Hypomagnesaemia	4	12601	11	14173	0.41(0.13-1.28)
Normochromic Normocytic Anaemia	4	12601	10	14174	0.45(0.14-1.43)
Haematoma	4	12601	9	14175	0.50(0.15-1.62)
Pulmonary Oedema	4	12601	8	14176	0.56(0.17-1.87)
Hepatic Cirrhosis	4	12601	8	14176	0.56(0.17-1.87)
Brain Abscess	4	12601	8	14176	0.56(0.17-1.87)
Hot Flush	4	12601	7	14177	0.64(0.19-2.20)
Skin Lesion	4	12601	7	14177	0.64(0.19-2.20)
Prothrombin Time Prolonged	4	12601	7	14177	0.64(0.19-2.20)
Hyperreflexia	4	12601	7	14177	0.64(0.19-2.20)
Acinetobacter Infection	4	12601	7	14177	0.64(0.19-2.20)
Unresponsive To Stimuli	4	12601	6	14178	0.75(0.21-2.66)
Retching	4	12601	6	14178	0.75(0.21-2.66)
Facial Paralysis	4	12601	6	14178	0.75(0.21-2.66)
Peripheral Motor Neuropathy	4	12601	6	14178	0.75(0.21-2.66)
Pulmonary Embolism	4	12601	5	14179	0.90(0.24-3.35)
Respiratory Disorder	4	12601	5	14179	0.90(0.24-3.35)
Full Blood Count Abnormal	4	12601	5	14179	0.90(0.24-3.35)
Blood Pressure Abnormal	4	12601	5	14179	0.90(0.24-3.35)
Neutrophil Count Increased	4	12601	5	14179	0.90(0.24-3.35)
Haemodialysis	4	12601	5	14179	0.90(0.24-3.35)
Extravasation	4	12601	5	14179	0.90(0.24-3.35)
Haemorrhage Subcutaneous	4	12601	5	14179	0.90(0.24-3.35)
Dyspnoea Exertional	4	12601	4	14180	1.13(0.28-4.50)
Liver Function Test Increased	4	12601	4	14180	1.13(0.28-4.50)
Generalised Oedema	4	12601	4	14180	1.13(0.28-4.50)
Hepatic Encephalopathy	4	12601	4	14180	1.13(0.28-4.50)
Ecchymosis	4	12601	4	14180	1.13(0.28-4.50)
Arthritis Infective	4	12601	4	14180	1.13(0.28-4.50)
Jaundice Cholestatic	4	12601	4	14180	1.13(0.28-4.50)
Wound Dehiscence	4	12601	4	14180	1.13(0.28-4.50)
Intentional Product Misuse	4	12601	3	14181	1.50(0.34-6.71)
Flatulence	4	12601	3	14181	1.50(0.34-6.71)
Wheezing	4	12601	3	14181	1.50(0.34-6.71)
Limb Discomfort	4	12601	3	14181	1.50(0.34-6.71)
Dysstasia	4	12601	3	14181	1.50(0.34-6.71)
Ischaemic Stroke	4	12601	3	14181	1.50(0.34-6.71)
Paranoia	4	12601	3	14181	1.50(0.34-6.71)
Psychomotor Hyperactivity	4	12601	3	14181	1.50(0.34-6.71)
Supraventricular Tachycardia	4	12601	3	14181	1.50(0.34-6.71)
Respiratory Rate Increased	4	12601	3	14181	1.50(0.34-6.71)
Hypoalbuminaemia	4	12601	3	14181	1.50(0.34-6.71)
Aplasia	4	12601	3	14181	1.50(0.34-6.71)
Purpura	3	12602	20	14164	0.17(0.05-0.57)
Normocytic Anaemia	3	12602	15	14169	0.22(0.07-0.78)
Cerebrovascular Accident	3	12602	12	14172	0.28(0.08-1.00)
Abscess	3	12602	10	14174	0.34(0.09-1.23)
Pseudomonas Infection	3	12602	10	14174	0.34(0.09-1.23)
Deafness Neurosensory	3	12602	10	14174	0.34(0.09-1.23)
Blood Uric Acid Increased	3	12602	9	14175	0.37(0.10-1.39)
Anuria	3	12602	8	14176	0.42(0.11-1.59)
Product Administration Error	3	12602	7	14177	0.48(0.12-1.86)
Cytomegalovirus Infection	3	12602	7	14177	0.48(0.12-1.86)
Balance Disorder	3	12602	6	14178	0.56(0.14-2.25)
Irritability	3	12602	6	14178	0.56(0.14-2.25)
Dyskinesia	3	12602	6	14178	0.56(0.14-2.25)
Cerebral Haemorrhage	3	12602	6	14178	0.56(0.14-2.25)
Cheilitis	3	12602	6	14178	0.56(0.14-2.25)
Organ Failure	3	12602	6	14178	0.56(0.14-2.25)
Disturbance In Attention	3	12602	5	14179	0.68(0.16-2.83)
Gastric Disorder	3	12602	5	14179	0.68(0.16-2.83)
Urine Output Decreased	3	12602	5	14179	0.68(0.16-2.83)
Product Quality Issue	3	12602	4	14180	0.84(0.19-3.77)
Chronic Obstructive Pulmonary Disease	3	12602	4	14180	0.84(0.19-3.77)
Skin Reaction	3	12602	4	14180	0.84(0.19-3.77)
Lipase Increased	3	12602	4	14180	0.84(0.19-3.77)
Postoperative Wound Infection	3	12602	4	14180	0.84(0.19-3.77)
Drug Level Below Therapeutic	3	12602	4	14180	0.84(0.19-3.77)
Reticulocyte Count Decreased	3	12602	4	14180	0.84(0.19-3.77)
Asthma	3	12602	3	14181	1.13(0.23-5.58)
Lung Disorder	3	12602	3	14181	1.13(0.23-5.58)
Lymphadenopathy	3	12602	3	14181	1.13(0.23-5.58)
Skin Disorder	3	12602	3	14181	1.13(0.23-5.58)
Sedation	3	12602	3	14181	1.13(0.23-5.58)
Rash Papular	3	12602	3	14181	1.13(0.23-5.58)
Blood Lactate Dehydrogenase Increased	3	12602	3	14181	1.13(0.23-5.58)
Cyanosis	3	12602	3	14181	1.13(0.23-5.58)
Red Blood Cell Sedimentation Rate Increased	3	12602	3	14181	1.13(0.23-5.58)
Cardiac Murmur	3	12602	3	14181	1.13(0.23-5.58)
Wound Infection	3	12602	3	14181	1.13(0.23-5.58)
Activated Partial Thromboplastin Time Prolonged	3	12602	3	14181	1.13(0.23-5.58)
Potentiating Drug Interaction	3	12602	3	14181	1.13(0.23-5.58)
Mitochondrial Cytopathy	3	12602	3	14181	1.13(0.23-5.58)
